# Supplementary material for: Gold Nanoparticle-Modified Carbon-Fiber Microelectrodes for the Electrochemical Detection of Cd2+ via Fast-Scan Cyclic Voltammetry
Source: Micromachines (Basel). 2024 Feb 21;15(3):294. doi: 10.3390/mi15030294 (PMC10971841; doi:10.3390/mi15030294)
Supplement: Supplementary file 1 [file micromachines-15-00294-s001.zip]

Archive with 1 entries (1 files):
- micromachines-2861954-supplementary.pdf
